# Supplementary material for: Length Dependent Folding Kinetics of Alanine-Based Helical Peptides from Optimal Dimensionality Reduction
Source: Life (Basel). 2021 Apr 24;11(5):385. doi: 10.3390/life11050385 (PMC8170890; doi:10.3390/life11050385)
Supplement: Supplementary file 1 [file life-11-00385-s001.zip]

Archive with 1 entries (1 files):
- life-11-00385-s001.pdf
